# Supplementary material for: Green Synthesized Zinc Oxide Nanoparticles Based on Cestrum diurnum L. of Potential Antiviral Activity against Human Corona 229-E Virus
Source: Molecules. 2022 Dec 28;28(1):266. doi: 10.3390/molecules28010266 (PMC9822259; doi:10.3390/molecules28010266)
Supplement: Supplementary file 1 [file molecules-28-00266-s001.zip]

Archive with 1 entries (1 files):
- molecules-2072744-supplementary.pdf
